# Supplementary material for: Magnetic Resonance Imaging Liver Segmentation Protocol Enables More Consistent and Robust Annotations, Paving the Way for Advanced Computer-Assisted Analysis
Source: Diagnostics (Basel). 2024 Dec 11;14(24):2785. doi: 10.3390/diagnostics14242785 (PMC11726866; doi:10.3390/diagnostics14242785)
Supplement: Supplementary file 1 [file diagnostics-14-02785-s001.zip]

Archive with 1 entries (1 files):
- diagnostics-3308980-supplementary.pdf
